# Supplementary material for: Associations of Waist Circumference, Socioeconomic, Environmental, and Behavioral Factors with Chronic Kidney Disease in Normal Weight, Overweight, and Obese People
Source: Int J Environ Res Public Health. 2019 Dec 13;16(24):5093. doi: 10.3390/ijerph16245093 (PMC6949979; doi:10.3390/ijerph16245093)
Supplement: Supplementary file 1 [file ijerph-16-05093-s001.zip]

Archive with 1 entries (1 files):
- ijerph-648666-SI.xlsx
