# Supplementary material for: Associations of Waist Circumference, Socioeconomic, Environmental, and Behavioral Factors with Chronic Kidney Disease in Normal Weight, Overweight, and Obese People
Source: Int J Environ Res Public Health. 2019 Dec 13;16(24):5093. doi: 10.3390/ijerph16245093 (PMC6949979; doi:10.3390/ijerph16245093)
Supplement: Supplementary file 1 [file ijerph-16-05093-s001.zip › ijerph-648666-SI.xlsx]

## Sheet: Sheet1
Table S1. The Spearman correlation among the variables associated with chronic kidney disease at p < 0.20.
	Age	Gender	Blood type	BMI	WC	Marital status	Education	Occupation	Income	HTN	DM	Hyperlipidemia	Exposure to pesticides	Exposure to animals	Exposure to Chemicals	Exposure to solvents	Drinking plain water	Using TCM	Smoking	Drinking alcohol	Chewing betel nut
Overall sample (N=3280)
Gender	0.0963852
Blood type	-0.0376556	0.00278937
BMI	0.0143888	0.121653	0.013206
WC	0.14195	-0.0913538	0.0131303	0.517675
Marital status	0.22666	-0.0959498	-0.0267649	0.0238896	0.0665092
Education	-0.310748	0.132962	0.0487959	-0.144224	-0.215718	-0.227211
Occupation	-0.0412235	-0.107317	-0.00871265	-0.0263904	-0.0128824	0.0907342	-0.0538096
Income	-0.168965	-0.0722983	0.0119922	-0.0876055	-0.0837854	-0.0685568	0.269027	0.0250106
HTN	0.271508	0.177517	-0.0356639	0.226668	0.202282	0.123212	-0.188309	-0.0278535	-0.201914
DM	0.0999076	0.101111	0.00164652	0.171324	0.147062	0.0861149	-0.236832	0.0181501	-0.267683	0.263147
Hyperlipidemia	0.000868154	-0.00725598	0.0224748	0.0746692	0.0893693	0.0432327	-0.0257154	0.0124586	-0.0862858	0.199022	0.125406
Exposing pesticide	0.0676074	0.0775253	-0.0287599	0.0479375	0.0212672	0.0124289	-0.125205	0.0283762	-0.0499699	0.0400202	0.0294326	-0.023788
Exposing animal	-0.0477778	-0.0297834	0.0119837	0.0213183	0.0136335	0.0158786	0.00494947	0.00255942	0.0820786	0.0131867	0.017694	0.0224167	0.0459732
Exposing chemicals	-0.0117122	0.0219837	0.0331116	-0.000489269	0.00447808	-0.022573	0.0042135	0.00433648	0.0235738	-0.0160612	0.0150887	0.0102777	0.0403797	0.0759912
Exposing solvents	-0.0486572	0.0580547	-0.00401386	0.00724229	-0.00806346	-0.0248554	-0.00673166	0.0211994	0.0340991	-0.00128215	0.00570908	-0.00466035	0.00284209	0.0660405	0.225605
Drinking plain water	-0.076271	0.0537072	0.0319468	0.0117915	-0.0104098	-0.0269316	0.0959395	0.0377997	0.0361769	-0.0128505	0.0130178	0.0156543	0.002615	-0.0021856	0.00173531	0.0206522
Taking TCM	-0.0517037	-0.0651918	0.00425761	-0.00825254	-0.0238871	-0.00358828	0.00482259	0.00126453	0.0290461	-0.00240024	-0.0375816	0.045545	0.0251396	0.0304051	0.0398849	0.00765226	0.00956476
Smoking	0.0256063	0.477086	0.000841414	0.10355	0.00582805	-0.0148796	-0.0729383	-0.0613938	-0.167095	0.161425	0.149133	0.0532757	0.0519511	0.046414	0.0480978	0.0530964	-0.000560414	0.014056
Chewing betel nut	-0.0618317	0.287198	0.0034684	0.0941581	0.00341977	-0.0113959	-0.0990251	0.0169743	-0.0963182	0.0652449	0.105828	0.0408781	0.0760235	0.0135062	0.0444116	0.0367051	0.0327199	0.0322887	0.470816
Normal weight (N=1516)
Gender	0.187447
WC	0.196986	-0.156162
Marital status	0.23607	-0.0727452			0.115857
Education	-0.324496	0.0764823			-0.181085	-0.251879
Occupation	-0.0523789	-0.130124			0.0338658	0.128157	-0.103092
Income	-0.20535	-0.0661536			-0.0811186	-0.0751069	0.268565	0.0408501
HTN	0.327655	0.194341			0.0903705	0.122562	-0.191951	-0.0180145	-0.244333
DM	0.149299	0.151489			0.0578915	0.101815	-0.244456	0.0303272	-0.263057	0.265106
Hyperlipidemia	0.0298418	-0.00378644			0.0209322	0.0297399	-0.010949	0.0149502	-0.0617921	0.204173	0.105287
Exposing animal	-0.0226415	-0.0300347			-0.00985015	0.0154784	0.00711523	-0.00173294	0.0385354	-0.0155064	-0.0125016	0.0145183
Drinking plain water	-0.0779859	0.0299262			-0.0393393	-0.0216923	0.0768524	0.043988	0.0425072	-0.0411842	0.0299534	-0.000264811		0.00211404
Smoking	0.0734005	0.454658			-0.0640303	0.0124059	-0.119397	-0.0548406	-0.201147	0.173472	0.193785	-0.000720617		0.0615297			-0.000297783
Drinking alcohol	-0.0582909	0.225465			-0.0812832	-0.0425488	0.0729167	-0.0199786	0.0927708	-0.0154572	-0.0369124	0.0396775		0.0673487			0.00305882		0.174865
Chewing betel nut	-0.0218526	0.259421			-0.0910159	-0.0191591	-0.114568	0.045114	-0.0824439	0.0378266	0.0884943	-0.0141543		0.0354833			0.0447252		0.442224	0.143422
PA-METs	0.0292597	0.0792519			-0.0600648	0.0394254	0.0463207	0.00142853	0.0938424	0.0233922	-0.00473628	0.0420703		0.0110728			0.0763054		0.0284295	0.0863563	-0.013568
Overweight (N=956)
Gender	0.034583
Blood type	-0.0294261	-0.013697
WC	0.177209	-0.26786	-0.0105445
Marital status	0.181711	-0.112404	-0.0311274		0.0827371
Education	-0.275555	0.21352	0.0481359		-0.198197	-0.166613
Occupation	-0.0596901	-0.1074	-0.00916058		-0.00441115	0.058478	-0.031179
Income	-0.16833	-0.0626058	0.0243682		-0.0141844	-0.0425787	0.259745	-0.0015685
HTN	0.269873	0.119756	-0.055626		0.0762149	0.113244	-0.151234	-0.0455861	-0.141442
DM	0.0983414	0.038412	0.0112027		0.0670113	0.0764997	-0.229528	0.0690052	-0.257723	0.196469
Hyperlipidemia	0.0270129	-0.057719	0.0459039		0.0901909	0.0734926	-0.0487942	0.00722631	-0.0965847	0.147641	0.0885508
Exposure to solvents	-0.039186	0.0532069	0.00233345		0.00440439	-0.0135639	0.00140732	0.0531968	0.0269798	0.00285926	-0.0472769	-0.0746489
Drinking plain water	-0.0579469	0.0577485	-0.00274679		-0.0328877	-0.0301561	0.0520918	0.0301123	0.0163947	0.0140898	0.0357414	0.033462				0.00103222
Taking TCM	-0.0548555	-0.0593609	-0.0157232		-0.0360471	0.0310219	-0.017232	-0.0263674	0.0228047	-0.0212779	-0.0180258	0.0377295				-0.0372265	-0.0167219
Smoking	0.00305878	0.460068	0.0635918		-0.0650114	-0.0335028	-0.0352183	-0.044608	-0.121387	0.079762	0.0946647	0.0177543				0.051466	-0.0287822	0.0514519
Chewing betel nut	-0.0725193	0.263523	0.0392649		-0.0633235	-0.00982823	-0.0734085	0.0106327	-0.0819584	0.0188409	0.0943031	0.0210354				0.00304584	0.00974713	0.0565039	0.450786
Obesity (N=808)
Gender	-0.00173709
Blood type	-0.0371397	-0.0559587
WC	0.109129	-0.16005	-0.0310147
Marital status	0.257633	-0.137571	0.0204301		0.0396455
Education	-0.335089	0.223856	0.0440027		-0.0527458	-0.25483
Occupation	-0.0012908	-0.0615238	-0.0150999		-0.0461078	0.063551	-0.0246782
Income	-0.107999	-0.054776	-0.0372208		0.0401314	-0.0802331	0.228264	0.0190178
HTN	0.199439	0.13255	-0.0323473		0.0744237	0.140656	-0.106065	0.0028805	-0.132276
DM	0.0245911	0.0272547	0.010649		0.045794	0.0692612	-0.152266	-0.0310203	-0.24086	0.218171
Hyperlipidemia	-0.0749337	0.0039339	1.8926e-05		0.027495	0.0384879	0.0349058	0.0250235	-0.0778692	0.183643	0.139792
Exposure to pesticides	0.0738735	0.00145184	-0.0707568		-0.0468209	0.034312	-0.138208	0.0476845	-0.0643693	0.040707	-0.0365228	-0.0304454
Exposure to Chemicals	-0.0169582	0.0190605	0.0112075		0.0217667	-0.0482256	0.0660455	0.0461696	0.0277328	0.0239479	0.0204633	0.0158755	-0.00599372
Drinking plain water	-0.0955867	0.0883666	0.0347044		0.0192041	-0.0340767	0.192795	0.0379623	0.0548815	-0.0151851	-0.0486174	0.0157015	-0.0266719		-0.0176849
Smoking	-0.0288396	0.510184	-0.0607135		-0.0641147	-0.04677	0.0165526	-0.0772139	-0.132146	0.151145	0.0906691	0.121299	-0.0152422		0.0453534		0.0239285
Chewing betel nut	-0.11112	0.330126	-0.0379918		-0.0241612	-0.00914599	-0.0598012	0.00269535	-0.0988186	0.0703438	0.0857377	0.0898198	0.0147625		0.0168015		0.0377112		0.506491
Abbreviations: BMI, body mass index; WC, waist circumference; HTN, hypertension; DM, diabetes mellitus; TCM, traditional Chinese medicine; PA-METs, physical activity measured in metabolic equivalents (min/week).
